# Supplementary material for: Exploring the Immunomodulatory Potential of Human Milk: Aryl Hydrocarbon Receptor Activation and Its Impact on Neonatal Gut Health
Source: Nutrients. 2024 May 19;16(10):1531. doi: 10.3390/nu16101531 (PMC11124328; doi:10.3390/nu16101531)
Supplement: Supplementary file 1 [file nutrients-16-01531-s001.zip]

Archive with 1 entries (1 files):
- nutrients-2972148-supplementary.pdf
